# Supplementary material for: Lonicerae Japonicae Flos extract and chlorogenic acid attenuates high-fat-diet- induced prediabetes via CTRPs-AdipoRs-AMPK/PPARα axes
Source: Front Nutr. 2022 Oct 14;9:1007679. doi: 10.3389/fnut.2022.1007679 (PMC9614216; doi:10.3389/fnut.2022.1007679)
Supplement: Supplementary file 1 [file Data_Sheet_1.zip]

Archive with 4 entries (3 files):
- Supplementary Material/LPQ1909-133-mean-GCC-PCA-lipidomics.zip
- Supplementary Material/Notes-lipidomics.docx
- Supplementary Material/PValue&FDR  lipidomics.xlsx
- Supplementary Material/
