# Supplementary material for: Lonicerae Japonicae Flos extract and chlorogenic acid attenuates high-fat-diet- induced prediabetes via CTRPs-AdipoRs-AMPK/PPARα axes
Source: Front Nutr. 2022 Oct 14;9:1007679. doi: 10.3389/fnut.2022.1007679 (PMC9614216; doi:10.3389/fnut.2022.1007679)
Supplement: Supplementary file 1 [file Data_Sheet_1.zip › Supplementary Material/PValue&FDR lipidomics.xlsx]

## Sheet: Sheet 1
molecules	CON:HFD(Pvalue)	HFD:HFD+LJF(Pvalue)	HFD:HFD+CGA(Pvalue)	HFD+LJF:HFD+CGA(Pvalue)	p1FDR	p2FDR	p3FDR	p4FDR
AcCa3	0.023		0.047		0.026105		0.048
Cer2	0				0
Cer3	0.02				0.024198
Cer4	0.49				0.49
Cer5	0				0
Cer6	0				0
Cer7	0	0.013	0		0	0.0334545	0
Cer8	0				0
Cer9	0.027				0.0294663
Cer10	0.023				0.026105
Cer11	0		0.009		0		0.034
Cer12	0				0
Cer13	0		0.021		0		0.0385
Cer15	0				0
Cer16	0	0.014	0.042		0	0.0334545	0.0462
Cer17	0.007				0.0110347
Cer18	0		0.025		0		0.0401176
Cer19	0				0
Cer20	0.002				0.00424299
Cer21	0.048				0.0482124
Cer22	0		0.027		0		0.0401176
DAG1	0.005				0.00866412
DAG2	0.013				0.0177771
DAG3	0.018	0.008			0.0225746	0.0283077
DAG4	0				0
DAG5	0.007				0.0110347
DAG6	0.016				0.0207543
DAG7	0.002	0.012	0.031		0.00424299	0.0334545	0.0401176
DAG8	0.022				0.0252222
DAG9	0.046				0.0464089
DAG11	0.012	0.007	0.028		0.0166098	0.0283077	0.0401176
DAG13	0.025		0.014		0.0278186		0.034
DAG14	0.007				0.0110347
DAG16	0.012		0.008		0.0166098		0.034
DAG17	0.004				0.00738211
DAG18	0.001				0.00246739
DAG19	0.021	0.039	0.014		0.024198	0.0437561	0.034
DAG20	0.001				0.00246739
DAG24	0.017		0.015		0.0216798		0.034
DAG25	0.001				0.00246739
DAG27	0.021				0.024198
DAG28	0.021				0.024198
DAG32	0.006				0.00994161
DAG34	0.011		0.017		0.0158038		0.034
DAG35	0.011		0.031		0.0158038		0.0401176
DAG36	0.006		0.016		0.00994161		0.034
TAG4	0.005	0.005			0.00866412	0.0283077
TAG6	0.001				0.00246739
TAG7	0.001				0.00246739
TAG8	0.001				0.00246739
TAG9	0.003				0.00582051
TAG10	0.001	0.029			0.00246739	0.0375263
TAG12	0.002				0.00424299
TAG13	0.03	0.024			0.0324286	0.0334545
TAG15	0				0
TAG16	0.001				0.00246739
TAG18	0.001	0.031			0.00246739	0.0375263
TAG20	0.019				0.0234402
TAG21	0.001				0.00246739
TAG23	0.012				0.0166098
TAG25	0.003				0.00582051
TAG28	0.02				0.024198
TAG29	0.002				0.00424299
TAG30	0.001				0.00246739
TAG32	0.007				0.0110347
TAG33	0.038	0.021			0.0393881	0.0334545
TAG34	0.009				0.0133529
TAG35	0.018				0.0225746
TAG37	0.001				0.00246739
TAG40	0.009				0.0133529
TAG41	0.017				0.0216798
TAG43	0.002				0.00424299
TAG44	0.021				0.024198
TAG45	0.001				0.00246739
TAG47	0.003				0.00582051
TAG48	0.002				0.00424299
TAG50	0.005				0.00866412
TAG54	0.002				0.00424299
TAG55	0.004				0.00738211
TAG56	0				0
TAG58	0.041				0.0417354
TAG60	0.001				0.00246739
TAG61	0.006				0.00994161
TAG62	0.046				0.0464089
TAG63	0.012				0.0166098
TAG64	0.016	0.018			0.0207543	0.0334545
TAG66	0.003				0.00582051
TAG67	0				0
TAG68	0.003				0.00582051
TAG69	0.021				0.024198
TAG70	0.013				0.0177771
TAG73	0				0
TAG74	0.015				0.0200294
TAG75	0.024				0.0269703
TAG77	0	0.047			0	0.0480444
TAG78	0.008				0.0123537
TAG79	0.001	0.042			0.00246739	0.0449302
TAG80	0				0
TAG82	0.032				0.0341033
TAG83	0.006				0.00994161
SiE1	0.001	0.003			0.00246739	0.0276
SiE2	0.027	0.008			0.0294663	0.0283077
SiE3	0.036	0.018			0.0374862	0.0334545
SM1	0				0
SM2	0				0
SM4	0.028				0.0304115
SM5	0.021				0.024198
SM7	0.001				0.00246739
SM9	0.007	0.017	0.048		0.0110347	0.0334545	0.048
SM10	0.015				0.0200294
SM11	0	0.024			0	0.0334545
SM12	0.001				0.00246739
SM13	0.002				0.00424299
SM15	0				0
SM16	0	0.005			0	0.0283077
SM18	0.019	0.022			0.0234402	0.0334545
SM22	0				0
SM26	0				0
SM28	0				0
SM29	0				0
SM31	0.002				0.00424299
SM33	0.006				0.00994161
SM34	0				0
SM35	0	0.032			0	0.0377436
SM36	0				0
SM38	0				0
SM39	0.001				0.00246739
SM40	0.003				0.00582051
SM41	0.007				0.0110347
SM42	0.012	0.028			0.0166098	0.0375263
SM43	0.036				0.0374862
SM44	0				0
SM45	0.001				0.00246739
SM46	0.004				0.00738211
SM48	0.011				0.0158038
SM49	0				0
SM51	0				0
SM55	0.002	0.035			0.00424299	0.04025
SM57	0				0
SM59	0.024	0.023			0.0269703	0.0334545
SM60	0.001				0.00246739
SM63	0.001	0.021			0.00246739	0.0334545
SM64	0	0.023			0	0.0334545
SM65	0.009	0.01			0.0133529	0.0306667
SM66	0				0
SM67	0.005				0.00866412
SM69	0.005				0.00866412
SM71	0.002	0.022			0.00424299	0.0334545
SM72	0.027				0.0294663
SM73	0				0
SM74	0.021				0.024198
SM75	0.021				0.024198
SM77	0.004				0.00738211
SM78	0				0
SM79	0.04				0.041086
SM80	0.001				0.00246739
PI1	0.001				0.00246739
PI2	0				0
PI3	0				0
PI4	0.021	0.04			0.024198	0.0438095
PI5	0	0.016			0	0.0334545
PI9	0				0
PI10	0.009				0.0133529
PI11	0				0
PE1	0.002				0.00424299
PE2	0.031	0.01	0.042		0.0331934	0.0306667	0.0462
PE5	0.001				0.00246739
PE6	0.005	0.031			0.00866412	0.0375263
PE11	0.016				0.0207543
PE13	0.012				0.0166098
PE15	0.001				0.00246739
PE19	0.002				0.00424299
PE20	0.041				0.0417354
PE21	0.005				0.00866412
PE22	0.003				0.00582051
FA1	0.009				0.0133529
FA2	0.014				0.0189167
FA5	0.007	0.006			0.0110347	0.0283077
FA6	0.001				0.00246739
FA11	0				0
FA13	0				0
FA14	0.001				0.00246739
FA15	0.019				0.0234402
FA16	0				0
FA18	0.002				0.00424299
FA20	0.003	0.006			0.00582051	0.0283077
ChE1	0.001				0.00246739
ChE2	0.014	0.003	0.04		0.0189167	0.0276	0.0462
ChE4	0.036				0.0374862
ChE6	0.004	0.014			0.00738211	0.0334545
ChE7	0.001	0.023			0.00246739	0.0334545
ChE10	0.017	0.049			0.0216798	0.049
ChE12	0.005	0.022			0.00866412	0.0334545
Hex3	0.001				0.00246739
Hex4	0.008				0.0123537
Hex5	0.04	0.03		0.021	0.041086	0.0375263		0.0315
Hex7	0.016				0.0207543
Hex8	0.031				0.0331934
Hex10	0.016				0.0207543
Hex12	0.011				0.0158038
Hex14	0.009				0.0133529
Hex15	0.001				0.00246739
Hex17	0.004				0.00738211
LPC4	0.001				0.00246739
LPC5	0				0
LPC6	0.011				0.0158038
LPC7	0.001				0.00246739
LPC10	0.003				0.00582051
PC2	0.003				0.00582051
PC4	0.001				0.00246739
PC5	0.002				0.00424299
PC6	0.008	0.002			0.0123537	0.0276
PC10	0				0
PC11	0	0.044	0.003		0	0.046	0.033
PC13	0.021				0.024198
PC18	0.027				0.0294663
PC19	0		0.011		0		0.034
PC21	0.006	0		0	0.00994161	0		0
PC22	0.001				0.00246739
PC24	0.021				0.024198
PC25	0.025				0.0278186
PC26	0	0.002		0.04	0	0.0276		0.04
PC27	0.018				0.0225746
PC28	0.036				0.0374862
PC29	0.001				0.00246739
PC30	0				0
PC31	0.036	0.007	0.017		0.0374862	0.0283077	0.034
